# Supplementary material for: Horizontal gene transfer and genome evolution in Methanosarcina
Source: BMC Evol Biol. 2015 Jun 5;15:102. doi: 10.1186/s12862-015-0393-2 (PMC4455057; doi:10.1186/s12862-015-0393-2)
Supplement: Additional file 1: — List of HT genes found in Methanosarcina spp. [file 12862_2015_393_MOESM1_ESM.xls]

## Sheet: additional_file
locus ID	function from annotation	HGT aceptor	HGT donor	Expression	COG	COG Category	Transporter	Enzyme
MA0035	hypothetical protein	Methanosarcinaceae	unclassified bacteria	0	COG0042	J
MA0038	hypothetical protein	Methanosarcina	Proteobacteria	1	COG5496	R
MA0143	ethanolamine permease	Methanosarcinaceae	Proteobacteria	0	COG0833	E
MA0152	hypothetical protein	Methanosarcinaceae	Firmicutes	1	0	0
MA0153	hypothetical protein	Methanosarcinaceae	Firmicutes	0	COG0458	F,E
MA0154	biotin synthase	Methanosarcinaceae	Firmicutes	0	COG0502	H
MA0170	hypothetical protein	Methanosarcina	Actinobacteria	0	COG3315	Q
MA0178	TetR family transcriptional regulator	Methanosarcina	Firmicutes	0	COG1309	K
MA0198	acetyltransferase (GNAT) family protein	Methanosarcina	Firmicutes	0	0	0		E.C.2.3.1
MA0239	acetyltransferase (GNAT) family protein	Methanosarcinaceae	unclassified	0	COG1246	E		EC:2.3.1.1
MA0283	molybdenum-binding protein	Methanosarcinaceae	Proteobacteria	0	COG2005<<>>COG3585	R,H
MA0316	phosphoribosylglycinamide formyltransferase	Methanosarcina	unclassified bacteria	0	COG0299	F		EC:2.1.2.2
MA0330	NADPH nitroreductase (oxygen-insensitive)	Methanosarcina	Proteobacteria; delta/epsilon subdivisions; Deltaproteobacteria; Desulfovibrionales; Desulfovibrionaceae	0	COG0778	C		E.C.1.6.99
MA0342	ArsR family transcriptional regulator	Methanosarcinaceae	Proteobacteria	0	0	0
MA0365	outer membrane protein expression inhibitor	Methanosarcina	Firmicutes	0	COG2220	R
MA0403	zinc-binding alcohol dehydrogenase	Methanosarcina	Proteobacteria	0	COG1064	R		EC:1.1.1.2
MA0415	2,5-dichloro-2,5-cyclohexadiene-1,4-diol dehydrogenase	Methanosarcina	Proteobacteria; Alphaproteobacteria;	0	COG1028	Q,I,R		E.C.1.1.1
MA0433	CobW protein	Methanosarcinaceae	Firmicutes	0	COG0523	R
MA0486	hypothetical protein	Methanosarcina	Proteobacteria	0	COG3384	S
MA0507	antibiotic resistance protein McbG	Methanosarcinaceae	unclassified bacteria	0	COG1357	S
MA0594	indolepyruvate decarboxylase	Methanosarcina	Proteobacteria	0	COG3961	R,H,G		E.C.4.1.1
MA0617	cation efflux system protein	Methanosarcina	unclassified bacteria	0	COG0053	P	1
MA0657	membrane protein	Methanosarcinaceae	Firmicutes	0	COG1477	H
MA0658	hypothetical protein	Methanosarcinaceae	Firmicutes	0	0	0
MA0659	Na+-transporting NADH:ubiquinone oxidoreductase, subunit 1	Methanosarcinaceae	Firmicutes	d	COG4656	C
MA0660	Na+-transporting NADH:ubiquinone oxidoreductase, subunit 2	Methanosarcinaceae	Firmicutes	0	COG4658	C
MA0661	Na+-transporting NADH:ubiquinone oxidoreductase, subunit 3	Methanosarcinaceae	Firmicutes	0	COG4659	C
MA0662	electron transport complex RsxE subunit	Methanosarcinaceae	Firmicutes	0	COG4660	C
MA0663	Na+-transporting NADH:ubiquinone oxidoreductase, subunit 5	Methanosarcinaceae	Firmicutes	0	COG4657	C
MA0664	ferredoxin	Methanosarcinaceae	Firmicutes	0	COG2878	C
MA0726	diaminopimelate decarboxylase	Methanosarcinaceae	Firmicutes	d	COG0019	E		EC:4.1.1.20
MA0748	Maf protein	Methanosarcinaceae	Firmicutes	0	COG0424	D
MA0749	cysteinyl-tRNA synthetase	Methanosarcinaceae	Firmicutes	0	COG0215	J		EC:6.1.1.16
MA0787	glutamine ABC transporter, permease protein	Methanosarcina	Firmicutes	0	COG0765	E	1
MA0788	glutamine ABC transporter, ATP-binding protein	Methanosarcina	Firmicutes	0	COG1126	E	1
MA0792	arginine deiminase	Methanosarcina	unclassified bacteria	1	COG1834	E		E.C.3.5.3
MA0794	tungsten-containing aldehyde ferredoxin oxidoreductase cofactor modifying protein	Methanosarcina	unclassified bacteria	0	COG0535	R
MA0795	hypothetical protein	Methanosarcina	unclassified bacteria	0	COG1533	L
MA0796	hypothetical protein	Methanosarcina	Proteobacteria; delta/epsilon subdivisions; Deltaproteobacteria	0	COG0599	S
MA0809	hypothetical protein	Methanosarcinaceae	Firmicutes	0	COG2210	S
MA0840	dipeptide ABC transporter, solute-binding protein	Methanosarcina	Firmicutes; Clostridia; Clostridiales	1	COG0747	E
MA0842	oligopeptide ABC transporter, permease	Methanosarcina	Firmicutes; Clostridia; Clostridiales	0	COG0601	P,E	1
MA0843	dipeptide ABC transporter, permease	Methanosarcina	Firmicutes; Clostridia; Clostridiales	0	COG1173	P,E	1
MA0844	ABC transporter, ATP-binding protein	Methanosarcina	Firmicutes; Clostridia; Clostridiales	0	COG1123	R	1
MA0888	phosphate ABC transporter, permease protein	Methanosarcinaceae	unclassified bacteria	0	COG0573	P	1
MA0889	phosphate ABC transporter, permease protein	Methanosarcinaceae	unclassified bacteria	0	COG0581	P	1
MA0891	phosphate transport system regulatory protein	Methanosarcinaceae	Firmicutes	0	COG0704	P
MA0956	6-pyruvoyltetrahydropterin synthase	Methanosarcina	Proteobacteria; delta/epsilon subdivisions; Deltaproteobacteria	0	COG0720	H		E.C.4.2.3
MA0990	peptidoglycan GlcNAc deacetylase	Methanosarcina	Firmicutes; Bacilli	0	COG0726	G		E.C.3.5.1
MA0996	hypothetical protein	Methanosarcina	Firmicutes	0	COG2227	H		E.C.2.1.1
MA0999	hypothetical protein	Methanosarcina	Firmicutes; Bacilli	0	COG2227	H		E.C.2.1.1
MA1001	fumarate hydratase	Methanosarcina	Proteobacteria	0	COG0114	C		EC:4.2.1.2
MA1005	ferric uptake regulation protein	Methanosarcina	Firmicutes; Bacilli	0	COG0735	P
MA1006	cytochrome d ubiquinol oxidase, subunit I	Methanosarcina	Firmicutes; Bacilli	0	COG1271	C		E.C.1.10.3
MA1007	cytochrome d ubiquinol oxidase, subunit II	Methanosarcina	Firmicutes; Bacilli	0	COG1294	C		E.C.1.10.3
MA1019	glutathione reductase (NADPH)	Methanosarcinaceae	unclassified bacteria	0	COG1249	C		E.C.1.8.1
MA1061	polysaccharide biosynthesis protein	Methanosarcina	unclassified bacteria	0	COG0438	M
MA1100	hypothetical protein	Methanosarcina	Acidobacteria	0	0	0
MA1106	gliding motility protein	Methanosarcina	Firmicutes	0	COG1131	V	1
MA1107	hypothetical protein	Methanosarcina	Firmicutes	0	0	0
MA1152	fructose 1,6-bisphosphatase II	Methanosarcinaceae	Deinococcus-Thermus; Deinococci	d	COG1494	G
MA1158	acetyltransferase (GNAT) family protein	Methanosarcina	Cyanobacteria	0	COG1670	J
MA1161	macrolide-efflux protein	Methanosarcina	Firmicutes	0	0	0	1
MA1173	GDP-mannose 4,6-dehydratase	Methanosarcina	unclassified bacteria	1	COG1089	M		EC:4.2.1.47
MA1189	TrpR binding protein WrbA	Methanosarcinaceae	unclassified bacteria	0	COG0655	R
MA1191	acetyltransferase (GNAT) family protein	Methanosarcinaceae	Firmicutes	0	0	0		EC:2.3.1.-
MA1206	antibiotic resistance protein	Methanosarcina	Firmicutes	0	COG3467	R
MA1208	nitrogenase, subunit K	Methanosarcina	Proteobacteria	0	COG2710	C		EC:1.18.6.1
MA1209	nitrogenase, subunit delta	Methanosarcina	unclassified bacteria	0	0	0		EC:1.18.6.1
MA1210	nitrogenase, subunit D	Methanosarcina	unclassified bacteria	0	COG2710	C		EC:1.18.6.1
MA1216	nitrogenase, subunit alpha	Methanosarcina	Proteobacteria	0	COG2710	C		EC:1.18.6.1
MA1217	nitrogenase, subunit delta	Methanosarcina	Proteobacteria	0	0	0		E.C.1.18.6
MA1218	nitrogenase, subunit beta	Methanosarcina	Proteobacteria	0	COG2710	C		EC:1.18.6.1
MA1222	iron(III) ABC transporter, solute-binding protein	Methanosarcina	Firmicutes	0	COG0614	P
MA1224	hypothetical protein	Methanosarcina	Firmicutes; Clostridia; Clostridiales	0	0	0
MA1225	homocitrate synthase	Methanosarcina	Firmicutes; Clostridia; Clostridiales	0	COG0119	E		E.C.2.3.3
MA1226	homocitrate synthase	Methanosarcina	Firmicutes; Clostridia; Clostridiales	0	COG0119	E		E.C.2.3.3
MA1227	ABC transporter, ATP-binding protein	Methanosarcina	Firmicutes; Clostridia; Clostridiales	0	COG1136	V	1
MA1252	haloacid dehalogenase-like hydrolase family protein	Methanosarcina	Firmicutes	0	COG1011	R		E.C.3.1.3
MA1268	response regulator receiver	Methanosarcina	Cyanobacteria	0	COG0745	K,T
MA1269	response regulator receiver	Methanosarcina	Actinobacteria	0	COG0784	T
MA1272	hypothetical protein	Methanosarcina	Proteobacteria	0	COG0378	K,O
MA1282	hypothetical protein	Methanosarcina	Firmicutes	0	COG3619	S
MA1347	ubiE/COQ5 methyltransferase	Methanosarcina	Proteobacteria	0	COG2226	H		E.C.2.1.1
MA1354	acetolactate synthase	Methanosarcina	Planctomycetes; Planctomycetacia	0	COG0028	H,E		EC:2.2.1.6
MA1403	hypothetical protein	Methanosarcina	Planctomycetes; Planctomycetacia	0	0	0
MA1502	F(420)H(2) dehydrogenase, subunit FpoJ	Methanosarcinaceae	Bacteroidetes/Chlorobi	1	COG0839	C		EC:1.6.5.3
MA1520	hypothetical protein	Methanosarcinaceae	unclassified bacteria	0	COG0535	R
MA1573	hypothetical protein	Methanosarcina	Firmicutes	0	COG1988	R
MA1614	hypothetical protein	Methanosarcinaceae	Firmicutes	0	COG2110	R
MA1655	hypothetical protein	Methanosarcina	Proteobacteria	0	0	0
MA1674	hypothetical protein	Methanosarcinaceae	Proteobacteria	0	COG4591	M	1
MA1676	hypothetical protein	Methanosarcina	Firmicutes	1	0	0
MA1703	chloramphenicol O-acetyltransferase	Methanosarcina	Firmicutes	0	COG4845	V		E.C.2.3.1
MA1735	malate dehydrogenase (oxaloacetate decarboxylating)	Methanosarcinaceae	Firmicutes	0	COG0281	C		EC:1.1.1.38
MA1771	TetR family transcriptional regulator	Methanosarcina	Bacteroidetes/Chlorobi group; Bacteroidetes	0	COG1309	K
MA1812	hypothetical protein	Methanosarcinaceae	unclassified bacteria	0	COG0655	R
MA1834	methyltransferase	Methanosarcina	Synergistetes	0	COG2230	M
MA1840	fructokinase	Methanosarcina	Bacteroidetes/Chlorobi group; Bacteroidetes	0	COG0524	G		EC:2.7.1.4
MA1858	membrane transport protein	Methanosarcina	Proteobacteria; delta/epsilon subdivisions; Deltaproteobacteria	0	COG2814	G	1
MA1874	phosphorylase	Methanosarcinaceae	unclassified bacteria	0	COG0058	G		EC:2.4.1.1
MA1901	alcohol dehydrogenase (NADP+)	Methanosarcina	Synergistetes	1	COG1063	R,E		EC:1.1.1.2
MA1919	adenylosuccinate synthase	Methanosarcina	Firmicutes	d	COG0104	F		EC:6.3.4.4
MA1951	hypothetical protein	Methanosarcina	Proteobacteria	0	COG1262	S
MA1958	acetolactate synthase	Methanosarcina	Actinobacteria	0	COG0028	H,E		EC:2.2.1.6
MA1979	DNA repair protein RadC	Methanosarcinaceae	Firmicutes	0	COG2003	L
MA1989	hypothetical protein	Methanosarcina	Proteobacteria	0	COG1352<<>>COG2201	T,N		EC:3.1.1.61
MA1993	hypothetical protein	Methanosarcina	unclassified bacteria	0	0	0
MA1998	hypothetical protein	Methanosarcinaceae	Cyanobacteria	1	0	0
MA2000	glycogen debranching enzyme	Methanosarcina	unclassified bacteria	0	COG1523	G		E.C.2.4.1
MA2003	sodium-dependent transporter	Methanosarcina	Proteobacteria; Gammaproteobacteria	1	COG0385	R	1
MA2012	response regulator receiver	Methanosarcina	Proteobacteria	0	COG0745	K,T
MA2013	sensory transduction histidine kinase	Methanosarcina	Proteobacteria	0	COG0642<<>>COG0745	K,T		E.C.2.7.3
MA2034	potassium channel protein	Methanosarcinaceae	Proteobacteria	0	0	0
MA2053	hypothetical protein	Methanosarcina	Firmicutes	0	COG4929	S
MA2055	MarR family protein	Methanosarcina	unclassified bacteria	0	COG1846	K
MA2116	site-specific DNA-methyltransferase (adenine-specific), subunit M	Methanosarcina	unclassified bacteria	0	COG0286	V		EC:2.1.1.72
MA2129	hypothetical protein	Methanosarcina	unclassified bacteria	0	0	0
MA2168	hypothetical protein	Methanosarcina	Firmicutes	0	0	0
MA2194	hypothetical protein	Methanosarcina	Firmicutes	0	0	0
MA2211	transcription repressor	Methanosarcinaceae	unclassified bacteria	0	COG1846	K
MA2249	hypothetical protein	Methanosarcinaceae	Proteobacteria	0	COG2020	O
MA2279	ribonuclease RN	Methanosarcinaceae	Bacteroidetes/Chlorobi group; Bacteroidetes; Flavobacteria	0	COG1295	S
MA2287	hypothetical protein	Methanosarcina	Cyanobacteria	0	0	0
MA2300	5-oxoprolinase (ATP-hydrolyzing)	Methanosarcinaceae	unclassified bacteria	0	COG0145<<>>COG0146	Q,E		EC:3.5.2.9
MA2304	phosphoserine aminotransferase	Methanosarcina	Proteobacteria	0	COG1932	H,E		EC:2.6.1.52
MA2310	adenine deaminase	Methanosarcina	Bacteroidetes/Chlorobi group; Bacteroidetes	0	COG1001	F		EC:3.5.4.2
MA2319	hypothetical protein	Methanosarcina	Firmicutes	0	COG4198	S
MA2323	hypothetical protein	Methanosarcina	Firmicutes; Clostridia; Clostridiales	0	0	0
MA2341	cytosine deaminase	Methanosarcina	Proteobacteria	0	COG0590	J,F		EC:3.5.4.1
MA2372	hypothetical protein	Methanosarcina	unclassified bacteria	0	COG1002	V		EC:3.1.21.4
MA2381	mannose-6-phosphate isomerase, bifunctional enzyme	Methanosarcina	unclassified bacteria	0	COG0438<<>>COG0662	G,M		E.C.2.7.7
MA2382	hypothetical protein	Methanosarcina	unclassified bacteria	0	COG2152	G
MA2383	glycosyltransferase (group I)	Methanosarcina	Bacteroidetes/Chlorobi group; Bacteroidetes	0	COG0438	M
MA2422	superoxide dismutase	Methanosarcina	Proteobacteria	0	COG2032	P		EC:1.15.1.1
MA2433	H(+)-transporting ATP synthase, subunit gamma	Methanosarcina	Proteobacteria; Betaproteobacteria;	0	COG0224	C		E.C.3.6.3
MA2434	F0F1 ATP synthase subunit alpha	Methanosarcina	Proteobacteria	0	COG0056	C		E.C.3.6.3
MA2435	H(+)-transporting ATP synthase, subunit B	Methanosarcina	Proteobacteria	0	COG0711	C		E.C.3.6.3
MA2436	F0F1 ATP synthase subunit C, (note: produces ATP from ADP in the presence of a proton gradient across the membrane; subunit C is part of the membrane proton channel F0)	Methanosarcina	Proteobacteria	0	COG0636	C		E.C.3.6.3
MA2437	F0F1 ATP synthase subunit A	Methanosarcina	Proteobacteria	0	COG0356	C		E.C.3.6.3
MA2438	hypothetical protein	Methanosarcina	Proteobacteria	0	0	0
MA2439	H(+)-transporting ATP synthase, gene 1	Methanosarcina	Proteobacteria; delta/epsilon subdivisions;	0	0	0
MA2440	F0F1 ATP synthase subunit epsilon	Methanosarcina	Proteobacteria; delta/epsilon subdivisions;	0	COG0355	C		E.C.3.6.3
MA2441	F0F1 ATP synthase subunit beta	Methanosarcina	Proteobacteria	1	COG0055	C		E.C.3.6.3
MA2443	hypothetical protein	Methanosarcina	Firmicutes	0	COG2153	R		E.C.2.3.1
MA2445	response regulator receiver	Methanosarcinaceae	Proteobacteria; Alphaproteobacteria; Rickettsiales	0	COG3437	K,T
MA2463	hypothetical protein	Methanosarcina	Actinobacteria	0	COG0458	F,E
MA2489	hypothetical protein	Methanosarcinaceae	Proteobacteria	0	COG4591	M	1
MA2490	hypothetical protein	Methanosarcinaceae	Proteobacteria	0	COG4591	M	1
MA2502	hypothetical protein	Methanosarcina	Cyanobacteria	0	COG2326	S
MA2503	transmembrane efflux protein	Methanosarcina	Actinobacteria	0	COG2814	G	1
MA2630	alcohol dehydrogenase	Methanosarcina	Firmicutes	0	COG1454	C		EC:1.1.1.1
MA2631	hypothetical protein	Methanosarcina	Actinobacteria	0	COG4894	S
MA2644	hypothetical protein	Methanosarcina	Cyanobacteria	0	COG4803	S
MA2653	aminoacyl-histidine dipeptidase	Methanosarcina	Proteobacteria	0	COG2195	E		EC:3.4.13.3
MA2695	hypothetical protein	Methanosarcina	Proteobacteria	0	COG0392<<>>COG2898	S
MA2728	ornithine decarboxylase	Methanosarcina	Synergistetes; Synergistia	0	COG0019	E		EC:4.1.1.17
MA2837	sodium/alanine symporter	Methanosarcinaceae	Proteobacteria	0	COG1115	E	1
MA2860	aldehyde dehydrogenase (NAD+)	Methanosarcina	unclassified bacteria	0	COG1012	C		EC:1.2.1.3
MA2875	hypothetical protein	Methanosarcina	Firmicutes	d	COG0599	S
MA2899	hypothetical protein	Methanosarcina	Firmicutes	0	COG2334	R		E.C.2.7.1
MA2906	hypothetical protein	Methanosarcina	unclassified bacteria	0	0	0
MA2933	hypothetical protein	Methanosarcina	Chlamydiae/Verrucomicrobia group; Verrucomicrobia; unclassified Verrucomicrobia;	1	COG1506	E
MA2967	haloacid dehalogenase-like hydrolase	Methanosarcina	Firmicutes	0	COG0546	R		EC:3.1.3.18
MA3035	coenzyme PQQ synthesis protein E	Methanosarcinaceae	unclassified bacteria	d	COG0535	R
MA3189	multidrug resistance operon repressor	Methanosarcinaceae	Firmicutes	0	COG1846	K
MA3247	hypothetical protein	Methanosarcinaceae	Proteobacteria	0	COG4591	M	1
MA3261	FxsA	Methanosarcina	Firmicutes	1	COG3030	R
MA3262	hypothetical protein	Methanosarcina	Firmicutes; Clostridia	0	COG1346	M
MA3263	hypothetical protein	Methanosarcina	Firmicutes; Clostridia	0	COG1380	R
MA3293	hypothetical protein	Methanosarcina	unclassified bacteria	0	COG2956	G
MA3330	hypothetical protein	Methanosarcina	unclassified bacteria	0	COG1864	F		E.C.3.1.30
MA3366	cation efflux system protein (cadmium/zinc/cobalt)	Methanosarcina	Synergistetes	0	COG0053	P	1
MA3407	cytidine/deoxycytidylate deaminase family protein	Methanosarcina	Chlamydiae/Verrucomicrobia group; Verrucomicrobia; unclassified Verrucomicrobia;	0	COG0590	J,F		EC:3.5.4.3
MA3437	branched chain amino acid transport protein AzlC	Methanosarcina	Proteobacteria	0	COG1296	E
MA3438	branched chain amino acid transport protein AzlD	Methanosarcina	Proteobacteria	0	COG1687	E
MA3455	nickel ABC transporter, solute-binding protein	Methanosarcina	Firmicutes	1	COG0747	E
MA3456	nickel ABC transporter, ATP-binding protein	Methanosarcina	Firmicutes	0	COG4608	E	1
MA3457	nickel ABC transporter, ATP-binding protein	Methanosarcina	Firmicutes	0	COG0444	P,E	1
MA3458	nickel ABC transporter, permease protein	Methanosarcina	Firmicutes	0	COG1173	P,E	1
MA3484	MutT protein	Methanosarcina	Firmicutes	0	COG1443	I		EC:5.3.3.2
MA3514	5,10-methylenetetrahydrofolate reductase (FADH)	Methanosarcinaceae	unclassified bacteria	0	COG0685	E
MA3515	hypothetical protein	Methanosarcinaceae	unclassified bacteria	0	0	0
MA3522	phosphoribosylglycinamide formyltransferase	Methanosarcinaceae	Aquificales	1	COG0299	F		EC:2.1.2.2
MA3534	methylase	Methanosarcina	unclassified bacteria	0	COG2227	H		E.C.2.1.1
MA3535	hypothetical protein	Methanosarcina	Firmicutes	0	COG2320	S
MA3542	chemotaxis protein	Methanosarcina	Proteobacteria	0	COG1352<<>>COG2201	T,N		EC:3.1.1.61
MA3555	hypothetical protein	Methanosarcina	Proteobacteria	0	COG1238	S
MA3570	acetyltransferase (GNAT) family protein	Methanosarcina	Proteobacteria	0	COG0456	R		EC:2.3.1.-
MA3606	acetate kinase	Methanosarcina	Firmicutes	d	COG0282	C		EC:2.7.2.1
MA3607	phosphate acetyltransferase	Methanosarcina	Firmicutes	d	COG0280	C		EC:2.3.1.8
MA3635	hydrolase	Methanosarcina	Chloroflexi	0	COG0596	R		E.C.4.1.2 1.11.1
MA3638	hypothetical protein	Methanosarcina	Proteobacteria	0	COG1835	I		E.C.2.3.1
MA3674	N-acetyltransferase	Methanosarcina	unclassified	0	COG1670	J
MA3713	acetyltransferase	Methanosarcina	unclassified bacteria	0	COG0110	R
MA3780	dTDP-4-dehydrorhamnose 3,5-epimerase	Methanosarcinaceae	Bacteroidetes/Chlorobi group; Bacteroidetes	0	COG1898	M		EC:5.1.3.13
MA3916	nitrogen regulatory protein P-II	Methanosarcina	Planctomycetes; Planctomycetacia;	d	COG0347	E
MA3917	ammonium transporter	Methanosarcina	Deferribacteres; Deferribacteres (class);	1	COG0004	P
MA3917	ammonium transporter	Methanosarcina	Deferribacteres	1	COG0004	P
MA3953	4-carboxymuconolactone decarboxylase	Methanosarcinaceae	unclassified bacteria	0	COG0599	S
MA3978	acetyltransferase (GNAT) family protein	Methanosarcina	Firmicutes	0	0	0		E.C.2.3.1
MA3979	lysine 2,3-aminomutase	Methanosarcina	Firmicutes	d	COG1509	E		EC:5.4.3.2
MA4012	phosphoribosylaminoimidazolecarboxamide formyltransferase	Methanosarcinaceae	Firmicutes	d	COG0138	F		EC:3.5.4.10
MA4013	glutathione reductase (NADPH)	Methanosarcinaceae	unclassified bacteria	0	COG1249	C		E.C.1.8.1
MA4023	cobalt transport protein CbiM	Methanosarcina	Firmicutes	0	COG0310	P	1
MA4066	deoxyribodipyrimidine photolyase	Methanosarcina	Proteobacteria	0	COG0415	L		EC:4.1.99.3
MA4072	4-carboxymuconolactone decarboxylase	Methanosarcina	Firmicutes	0	COG0599	S
MA4149	hypothetical protein	Methanosarcinaceae	unclassified bacteria	0	COG2332	O
MA4322	methylated-DNA--protein-cysteine methyltransferase	Methanosarcinaceae	Proteobacteria	0	COG0350	L		EC:2.1.1.63
MA4339	acetyltransferase	Methanosarcinaceae	unclassified bacteria	0	COG1246	E		EC:2.3.1.1
MA4341	cobalt transporter ATP-binding subunit	Methanosarcinaceae	Firmicutes	0	COG1122	P	1
MA4342	membrane associated ATPase	Methanosarcinaceae	unclassified bacteria	0	COG1122	P	1
MA4343	cobalt transport family protein	Methanosarcinaceae	unclassified bacteria	0	COG0619	P	1
MA4354	alkaline phosphatase	Methanosarcina	Thermotogae; Thermotogae (class);	0	COG1785	P		EC:3.1.3.1
MA4382	CobW protein	Methanosarcinaceae	Firmicutes	d	COG0523	R
MA4393	GPR1/FUN34/yaaH family protein	Methanosarcina	Firmicutes	0	COG1584	S
MA4394	hypothetical protein	Methanosarcina	Synergistetes; Synergistia;	0	COG0053	P	1
MA4514	acetyltransferase (GNAT) family protein	Methanosarcina	Firmicutes; Clostridia	0	COG1670	J		EC:2.3.1.-
MA4525	carbon-nitrogen hydrolase	Methanosarcinaceae	unclassified bacteria	0	COG0388	R		EC:3.5.5.1
MA4652	hypothetical protein	Methanosarcinaceae	unclassified bacteria	0	COG2013	S
MA4673	nickel ABC transporter, permease protein	Methanosarcina	Firmicutes	1	COG0601	P,E	1
Mbar_A0001	hypothetical protein	Methanosarcina	Acidobacteria	0	0	0
Mbar_A0022	UDP-N-acetylglucosamine 1-carboxyvinyltransferase	Methanosarcina	Proteobacteria	0	COG0766	M
Mbar_A0023	UDP-N-acetylmuramate dehydrogenase	Methanosarcina	Proteobacteria	0	COG0812	M
Mbar_A0025	hypothetical protein	Methanosarcina	Proteobacteria	0	COG2244	R
Mbar_A0034	GDP-mannose 4,6 dehydratase	Methanosarcina	unclassified bacteria	0	COG1089	M		EC:4.2.1.47
Mbar_A0035	GDP-fucose synthetase	Methanosarcinaceae	Proteobacteria	0	COG0451	M,G
Mbar_A0037	GDP-fucose synthetase	Methanosarcinaceae	Proteobacteria	0	COG0451	M,G
Mbar_A0080	hypothetical protein	Methanosarcina	Firmicutes	0	0	0
Mbar_A0081	gliding motility protein	Methanosarcina	Firmicutes	0	COG1131	V	1
Mbar_A0120	cytochrome d ubiquinol oxidase, subunit II	Methanosarcina	Firmicutes; Bacilli	0	COG1294	C
Mbar_A0121	cytochrome d ubiquinol oxidase, subunit I	Methanosarcina	Firmicutes; Bacilli	0	COG1271	C
Mbar_A0122	ferric uptake regulation protein	Methanosarcina	Firmicutes; Bacilli	0	COG0735	P
Mbar_A0158	ammonium transporter	Methanosarcina	Deferribacteres; Deferribacteres (class);	d	COG0004	P
Mbar_A0158	ammonium transporter	Methanosarcina	Deferribacteres	d	COG0004	P
Mbar_A0159	nitrogen regulatory protein P-II	Methanosarcina	Planctomycetes; Planctomycetacia;	d	COG0347	E
Mbar_A0230	dTDP-4-dehydrorhamnose 3,5-epimerase	Methanosarcinaceae	Bacteroidetes/Chlorobi group; Bacteroidetes	0	COG1898	M		EC:5.1.3.13
Mbar_A0271	acetyltransferase	Methanosarcina	unclassified bacteria	0	COG0110	R
Mbar_A0299	N-acetyltransferase	Methanosarcina	unclassified	0	COG1670	J
Mbar_A0313	hypothetical protein	Methanosarcina	unclassified bacteria	0	COG3654	R
Mbar_A0408	peptidoglycan GlcNAc deacetylase	Methanosarcina	Firmicutes; Bacilli	0	COG0726	G
Mbar_A0425	fumarate hydratase	Methanosarcina	Proteobacteria	0	COG0114	C		EC:4.2.1.2
Mbar_A0426	hypothetical protein	Methanosarcina	Firmicutes	0	COG2227	H
Mbar_A0427	hypothetical protein	Methanosarcina	Firmicutes; Bacilli	0	COG2227	H
Mbar_A0428	acetolactate synthase	Methanosarcina	Actinobacteria	0	COG0028	H,E		EC:2.2.1.6
Mbar_A0438	acetolactate synthase large subunit	Methanosarcinaceae	Proteobacteria	0	COG0028	H,E		EC:2.2.1.6
Mbar_A0469	nickel ABC transporter, permease protein	Methanosarcina	Firmicutes	d	COG0601	P,E	1
Mbar_A0470	nickel ABC transporter, permease protein	Methanosarcina	Firmicutes	0	COG1173	P,E	1
Mbar_A0471	nickel ABC transporter, ATP-binding protein	Methanosarcina	Firmicutes	0	COG0444	P,E	1
Mbar_A0472	nickel ABC transporter, ATP-binding protein	Methanosarcina	Firmicutes	0	COG4608	E	1
Mbar_A0473	nickel ABC transporter, solute-binding protein	Methanosarcina	Firmicutes	0	COG0747	E
Mbar_A0518	hypothetical protein	Methanosarcina	Firmicutes	0	COG0599	S
Mbar_A0527	deoxyribodipyrimidine photo-lyase type II	Methanosarcina	Proteobacteria	0	COG0415	L		EC:4.1.99.3
Mbar_A0557	haloacid dehalogenase-like hydrolase family protein	Methanosarcina	Firmicutes	0	COG1011	R
Mbar_A0571	phosphoribosylaminoimidazolecarboxamide formyltransferase / IMP cyclohydrolase	Methanosarcinaceae	Firmicutes	0	COG0138	F		EC:2.1.2.3
Mbar_A0583	cobalt transport family protein	Methanosarcinaceae	unclassified bacteria	0	COG0619	P	1
Mbar_A0584	membrane associated ATPase	Methanosarcinaceae	unclassified bacteria	0	COG1122	P	1
Mbar_A0585	cobalt transporter ATP-binding subunit	Methanosarcinaceae	Firmicutes	0	COG1122	P	1
Mbar_A0587	acetyltransferase	Methanosarcinaceae	unclassified bacteria	d	COG1246	E		EC:2.3.1.1
Mbar_A0598	methylated-DNA--protein-cysteine methyltransferase	Methanosarcinaceae	Proteobacteria	0	COG0350	L		EC:2.1.1.63
Mbar_A0670	L-lysine 2,3-aminomutase	Methanosarcina	Firmicutes	0	COG1509	E		EC:5.4.3.2
Mbar_A0671	acetyltransferase (GNAT) family protein	Methanosarcina	Firmicutes	0	0	0
Mbar_A0723	amino-acid acetyltransferase	Methanosarcinaceae	unclassified	0	COG1246	E		EC:2.3.1.1
Mbar_A0757	divalent cation transport protein	Methanosarcinaceae	Firmicutes	0	COG0523	R
Mbar_A0771	zinc-binding alcohol dehydrogenase	Methanosarcina	Proteobacteria	0	COG1064	R		EC:1.1.1.2
Mbar_A0773	outer membrane protein expression inhibitor	Methanosarcina	Firmicutes	0	COG2220	R
Mbar_A0777	2,5-dichloro-2,5-cyclohexadiene-1,4-diol dehydrogenase	Methanosarcina	Proteobacteria; Alphaproteobacteria;	0	COG1028	Q,I,R
Mbar_A0803	ArsR family transcriptional regulator	Methanosarcinaceae	Proteobacteria	0	0	0
Mbar_A0834	transcriptional regulator	Methanosarcina	Bacteroidetes/Chlorobi group; Bacteroidetes	0	COG1309	K
Mbar_A0837	hypothetical protein	Methanosarcinaceae	Firmicutes	0	COG0458	F,E
Mbar_A0838	biotin synthase	Methanosarcinaceae	Firmicutes	0	COG0502	H
Mbar_A0847	monomethylamine permease	Methanosarcinaceae	Proteobacteria	0	COG0531	E
Mbar_A0858	cation efflux system protein	Methanosarcina	unclassified bacteria	0	COG0053	P	1
Mbar_A0885	carbon-nitrogen hydrolase	Methanosarcinaceae	unclassified bacteria	d	COG0388	R		EC:3.5.5.1
Mbar_A0969	hypothetical protein	Methanosarcinaceae	unclassified bacteria	0	COG2013	S
Mbar_A1003	hypothetical protein	Methanosarcinaceae	unclassified bacteria	0	COG0042	J
Mbar_A1056	CobW protein	Methanosarcinaceae	Firmicutes	0	COG0523	R
Mbar_A1057	cobalt transport protein CbiM	Methanosarcina	Firmicutes	0	COG0310	P	1
Mbar_A1065	putative regulatory protein	Methanosarcina	Firmicutes	0	COG1584	S
Mbar_A1092	hypothetical protein	Methanosarcina	unclassified bacteria	0	0	0
Mbar_A1180	acetyltransferase (GNAT) family protein	Methanosarcina	Firmicutes; Clostridia	0	COG1670	J		EC:2.3.1.-
Mbar_A1196	hypothetical protein	Methanosarcina	Firmicutes; Clostridia; Clostridiales	0	COG4892	R
Mbar_A1202	beta-lactamase class C and other pencillin-binding proteins	Methanosarcina	Firmicutes	0	COG1680	V
Mbar_A1231	alkaline phosphatase	Methanosarcina	Thermotogae; Thermotogae (class);	0	COG1785	P		EC:3.1.3.1
Mbar_A1265	putative molybdenum transport protein ModA	Methanosarcinaceae	Proteobacteria	0	COG2005<<>>COG3585	R,H
Mbar_A1294	phosphoserine aminotransferase	Methanosarcina	Proteobacteria	0	COG1932	H,E		EC:2.6.1.52
Mbar_A1295	phosphoribosylglycinamide formyltransferase	Methanosarcina	unclassified bacteria	0	COG0299	F		EC:2.1.2.2
Mbar_A1302	hypothetical protein	Methanosarcina	unclassified bacteria	0	0	0
Mbar_A1379	NADPH-flavin oxidoreductase	Methanosarcina	Proteobacteria; delta/epsilon subdivisions; Deltaproteobacteria; Desulfovibrionales; Desulfovibrionaceae	0	COG0778	C
Mbar_A1429	indolepyruvate decarboxylase	Methanosarcina	Proteobacteria	0	COG3961	R,H,G
Mbar_A1532	hypothetical protein	Methanosarcinaceae	Proteobacteria	0	COG0412	Q
Mbar_A1533	hypothetical protein	Methanosarcinaceae	Cyanobacteria	0	COG1926	R
Mbar_A1549	antibiotic resistance protein	Methanosarcina	Firmicutes	0	COG3467	R
Mbar_A1551	nitrogenase, subunit K	Methanosarcina	Proteobacteria	0	COG2710	C		EC:1.18.6.1
Mbar_A1552	nitrogenase, subunit delta	Methanosarcina	unclassified bacteria	0	0	0		EC:1.18.6.1
Mbar_A1553	nitrogenase, subunit D	Methanosarcina	unclassified bacteria	0	COG2710	C		EC:1.18.6.1
Mbar_A1641	diaminopimelate decarboxylase	Methanosarcinaceae	Firmicutes	0	COG0019	E		EC:4.1.1.20
Mbar_A1652	Maf protein	Methanosarcinaceae	Firmicutes	0	COG0424	D
Mbar_A1653	cysteinyl-tRNA synthetase	Methanosarcinaceae	Firmicutes	0	COG0215	J		EC:6.1.1.16
Mbar_A1675	hypothetical protein	Methanosarcina	Proteobacteria	0	COG0378	K,O
Mbar_A1693	arginine deiminase	Methanosarcina	unclassified bacteria	0	COG1834	E
Mbar_A1698	transporter	Methanosarcina	unclassified bacteria	0	COG1533	L
Mbar_A1700	hypothetical protein	Methanosarcina	Proteobacteria; delta/epsilon subdivisions; Deltaproteobacteria	0	COG0599	S
Mbar_A1720	4-carboxymuconolactone decarboxylase	Methanosarcinaceae	unclassified bacteria	0	COG0599	S
Mbar_A1738	hypothetical protein	Methanosarcinaceae	Firmicutes	0	COG2210	S
Mbar_A1782	phosphate uptake regulator, PhoU	Methanosarcinaceae	Firmicutes	0	COG0704	P
Mbar_A1793	metallo cofactor biosynthesis protein	Methanosarcinaceae	unclassified bacteria	0	COG0535	R
Mbar_A1820	acetate kinase	Methanosarcina	Firmicutes	0	COG0282	C		EC:2.7.2.1
Mbar_A1821	phosphotransacetylase	Methanosarcina	Firmicutes	0	COG0280	C		EC:2.3.1.8
Mbar_A1836	fructose 1,6-bisphosphatase II	Methanosarcinaceae	Deinococcus-Thermus; Deinococci	0	COG1494	G
Mbar_A1914	TrpR binding protein WrbA	Methanosarcinaceae	unclassified bacteria	0	COG0655	R
Mbar_A1919	hypothetical protein	Methanosarcina	Actinobacteria	0	COG0458	F,E
Mbar_A1922	acetyltransferase (GNAT) family protein	Methanosarcinaceae	Firmicutes	0	0	0		EC:2.3.1.-
Mbar_A1998	acetyltransferase (GNAT) family protein	Methanosarcina	Proteobacteria	0	COG0456	R		EC:2.3.1.-
Mbar_A2017	hypothetical protein	Methanosarcina	Proteobacteria	0	COG1238	S
Mbar_A2046	hypothetical protein	Methanosarcina	Firmicutes	0	0	0	1
Mbar_A2077	BRAMP	Methanosarcinaceae	unclassified bacteria	0	COG0655	R
Mbar_A2177	ornithine decarboxylase	Methanosarcina	Synergistetes; Synergistia	d	COG0019	E		EC:4.1.1.17
Mbar_A2183	hypothetical protein	Methanosarcina	Proteobacteria	0	COG1352<<>>COG2201<<>>COG2202	T,N		EC:2.1.1.80
Mbar_A2259	hypothetical protein	Methanosarcina	Firmicutes; Clostridia; Clostridiales	0	0	0
Mbar_A2267	ABC transporter, ATP-binding protein	Methanosarcina	Firmicutes; Clostridia; Clostridiales	0	COG1136	V	1
Mbar_A2271	iron(III) ABC transporter, solute-binding protein	Methanosarcina	Firmicutes	0	COG0614	P
Mbar_A2275	hypothetical protein	Methanosarcina	Acidobacteria	0	0	0	1
Mbar_A2276	nitrogenase, subunit beta	Methanosarcina	Proteobacteria	0	COG2710	C		EC:1.18.6.1
Mbar_A2277	nitrogenase, subunit delta	Methanosarcina	Proteobacteria	0	0	0
Mbar_A2278	nitrogenase, subunit alpha	Methanosarcina	Proteobacteria	0	COG2710	C		EC:1.18.6.1
Mbar_A2303	DNA repair protein RadC	Methanosarcinaceae	Firmicutes	0	COG2003	L
Mbar_A2312	methylenetetrahydrofolate reductase	Methanosarcinaceae	unclassified bacteria	0	COG0685	E
Mbar_A2313	hypothetical protein	Methanosarcinaceae	unclassified bacteria	0	0	0
Mbar_A2317	phosphoribosylglycinamide formyltransferase	Methanosarcinaceae	Aquificales	0	COG0299	F		EC:2.1.2.2
Mbar_A2327	methylase	Methanosarcina	unclassified bacteria	0	COG2226	H
Mbar_A2328	hypothetical protein	Methanosarcina	Firmicutes	0	0	0
Mbar_A2329	hypothetical protein	Methanosarcina	Firmicutes	0	COG2320	S
Mbar_A2344	alcohol dehydrogenase (NADP+)	Methanosarcina	Synergistetes	0	COG1063	R,E		EC:1.1.1.2
Mbar_A2345	superoxide dismutase	Methanosarcina	Proteobacteria	0	COG2032	P		EC:1.15.1.1
Mbar_A2349	hypothetical protein	Methanosarcina	Acidobacteria	0	0	0
Mbar_A2370	hypothetical protein	Methanosarcina	unclassified bacteria	0	0	0
Mbar_A2387	aldehyde dehydrogenase (NAD+)	Methanosarcina	unclassified bacteria	0	COG1012	C		EC:1.2.1.3
Mbar_A2435	hypothetical protein	Methanosarcina	Proteobacteria	0	COG0392<<>>COG2898	S
Mbar_A2478	hypothetical protein	Methanosarcina	Chlamydiae/Verrucomicrobia group; Verrucomicrobia; unclassified Verrucomicrobia;	0	COG0412	Q
Mbar_A2517	glycogen debranching enzyme	Methanosarcina	unclassified bacteria	0	COG1523	G
Mbar_A2529	hypothetical protein	Methanosarcina	unclassified bacteria	0	0	0
Mbar_A2541	acetolactate synthase	Methanosarcina	Planctomycetes; Planctomycetacia	0	COG0028	H,E		EC:2.2.1.6
Mbar_A2550	hypothetical protein	Methanosarcina	Firmicutes	0	COG1443	I
Mbar_A2561	ribonuclease RN	Methanosarcinaceae	Bacteroidetes/Chlorobi group; Bacteroidetes; Flavobacteria	0	COG1295	S
Mbar_A2570	hypothetical protein	Methanosarcina	Proteobacteria	0	COG4119	L,R
Mbar_A2581	membrane transport protein	Methanosarcina	Proteobacteria; delta/epsilon subdivisions; Deltaproteobacteria	0	COG2814	G	1
Mbar_A2593	hypothetical protein	Methanosarcina	Proteobacteria	0	COG1835	I
Mbar_A2596	hypothetical protein	Methanosarcina	Firmicutes	0	0	0
Mbar_A2601	hypothetical protein	Methanosarcina	Firmicutes	0	0	0
Mbar_A2616	hypothetical protein	Methanosarcina	Proteobacteria	0	COG1296	E
Mbar_A2617	branched chain amino acid transport protein AzlD	Methanosarcina	Proteobacteria	0	COG1687	E
Mbar_A2626	6-pyruvoyltetrahydropterin synthase	Methanosarcina	Proteobacteria; delta/epsilon subdivisions; Deltaproteobacteria	0	COG0720	H
Mbar_A2656	Na(+)-linked D-alanine glycine permease	Methanosarcinaceae	Proteobacteria	0	COG1115	E	1
Mbar_A2662	putative type I restriction enzyme R protein	Methanosarcina	unclassified bacteria	0	COG0610	V		EC:3.1.21.3
Mbar_A2665	type I restriction-modification system specificity subunit	Methanosarcina	unclassified bacteria	0	COG0732	V		EC:3.1.21.3
Mbar_A2666	type I restriction-modification system specificity subunit	Methanosarcina	Planctomycetes; Planctomycetacia;	0	COG0286	V		EC:2.1.1.72
Mbar_A2686	hypothetical protein	Methanosarcina	Proteobacteria	0	COG3384	S
Mbar_A2711	acetyltransferase	Methanosarcina	Firmicutes	0	COG4845	V
Mbar_A2726	phosphoglycolate phosphatase	Methanosarcina	Firmicutes	0	COG0546	R		EC:3.1.3.18
Mbar_A2730	hypothetical protein	Methanosarcina	Firmicutes	0	COG4198	S
Mbar_A2747	hypothetical protein	Methanosarcina	Proteobacteria	0	COG1262	S
Mbar_A2798	hypothetical protein	Methanosarcina	Planctomycetes; Planctomycetacia	0	0	0
Mbar_A2835	sodium-dependent transporter	Methanosarcina	Proteobacteria; Gammaproteobacteria	0	COG0385	R	1
Mbar_A2838	fructokinase	Methanosarcina	Bacteroidetes/Chlorobi group; Bacteroidetes	0	COG0524	G		EC:2.7.1.4
Mbar_A2952	hypothetical protein	Methanosarcina	Firmicutes	0	COG2334	R
Mbar_A2961	phosphoglycerate mutase	Methanosarcina	Chlamydiae/Verrucomicrobia group; Verrucomicrobia; unclassified Verrucomicrobia;	0	COG0588	G		EC:5.4.2.1
Mbar_A2967	hypothetical protein	Methanosarcinaceae	Proteobacteria	0	0	0
Mbar_A2975	hypothetical protein	Methanosarcina	unclassified bacteria	0	COG1864	F
Mbar_A2997	glycogen phosphorylase	Methanosarcinaceae	unclassified bacteria	0	COG0058	G		EC:2.4.1.1
Mbar_A3002	hypothetical protein	Methanosarcina	unclassified bacteria	0	0	0
Mbar_A3039	aminoacyl-histidine dipeptidase	Methanosarcina	Proteobacteria	0	COG2195	E		EC:3.4.13.3
Mbar_A3045	NAD-dependent malic enzyme	Methanosarcinaceae	Firmicutes	0	COG0281	C		EC:1.1.1.38
Mbar_A3057	dCMP deaminase	Methanosarcina	Chlamydiae/Verrucomicrobia group; Verrucomicrobia; unclassified Verrucomicrobia;	0	COG0590	J,F		EC:3.5.4.3
Mbar_A3063	hypothetical protein	Methanosarcina	Firmicutes	0	0	0
Mbar_A3069	hypothetical protein	Methanosarcina	Cyanobacteria	0	COG4803	S
Mbar_A3072	hypothetical protein	Methanosarcina	Cyanobacteria	0	COG4803	S
Mbar_A3082	hypothetical protein	Methanosarcina	Actinobacteria	0	COG4894	S
Mbar_A3098	H(+)-transporting ATP synthase, subunit gamma	Methanosarcina	Proteobacteria; Betaproteobacteria;	0	COG0224	C
Mbar_A3099	F0F1 ATP synthase subunit alpha	Methanosarcina	Proteobacteria	0	COG0056	C
Mbar_A3100	hypothetical protein	Methanosarcina	Proteobacteria	0	COG0711	C
Mbar_A3101	F0F1 ATP synthase subunit C, (note: produces ATP from ADP in the presence of a proton gradient across the membrane; subunit C is part of the membrane proton channel F0)	Methanosarcina	Proteobacteria	0	COG0636	C
Mbar_A3102	F0F1 ATP synthase subunit A	Methanosarcina	Proteobacteria	0	COG0356	C
Mbar_A3103	hypothetical protein	Methanosarcina	Proteobacteria	0	0	0
Mbar_A3104	H(+)-transporting ATP synthase, gene 1	Methanosarcina	Proteobacteria; delta/epsilon subdivisions;	0	0	0
Mbar_A3105	F0F1 ATP synthase subunit epsilon	Methanosarcina	Proteobacteria; delta/epsilon subdivisions;	0	COG0355	C
Mbar_A3106	F0F1 ATP synthase subunit beta	Methanosarcina	Proteobacteria	0	COG0055	C
Mbar_A3109	response regulator receiver	Methanosarcinaceae	Proteobacteria; Alphaproteobacteria; Rickettsiales	0	COG3437	K,T
Mbar_A3118	CRISPR-associated Cas2 family protein	Methanosarcina	unclassified bacteria	0	COG1343	L
Mbar_A3119	CRISPR-associated Cas1/Cas4 family protein	Methanosarcina	unclassified bacteria	0	COG1468<<>>COG1518	L
Mbar_A3120	CRISPR-associated protein	Methanosarcina	unclassified bacteria	0	0	0
Mbar_A3121	CRISPR-associated protein	Methanosarcina	unclassified bacteria	0	0	0
Mbar_A3122	hypothetical protein	Methanosarcina	unclassified bacteria	0	0	0
Mbar_A3123	hypothetical protein	Methanosarcina	unclassified bacteria	0	COG1203	R
Mbar_A3138	glycosyltransferase (group I)	Methanosarcina	Bacteroidetes/Chlorobi group; Bacteroidetes	0	COG0438	M
Mbar_A3139	hypothetical protein	Methanosarcina	unclassified bacteria	0	COG2152	G
Mbar_A3140	mannose-6-phosphate isomerase, bifunctional enzyme	Methanosarcina	unclassified bacteria	0	COG0438<<>>COG0662	G,M
Mbar_A3167	tRNA nucleotidyltransferase	Methanosarcina	unclassified bacteria	0	COG0617	J
Mbar_A3198	FxsA	Methanosarcina	Firmicutes	0	COG3030	R
Mbar_A3199	hypothetical protein	Methanosarcina	Firmicutes; Clostridia	0	COG1346	M
Mbar_A3200	hypothetical protein	Methanosarcina	Firmicutes; Clostridia	0	COG1380	R
Mbar_A3210	hypothetical protein	Methanosarcina	Firmicutes	0	COG0308	E
Mbar_A3211	ABC transporter ATP-binding protein	Methanosarcina	Firmicutes	0	COG1131	V	1
Mbar_A3248	response regulator receiver	Methanosarcina	Cyanobacteria	0	COG0784	T
Mbar_A3258	hypothetical protein	Methanosarcina	Firmicutes	0	COG3619	S
Mbar_A3269	type I restriction-modification system specificity subunit	Methanosarcina	unclassified bacteria	0	COG0286	V		EC:2.1.1.72
Mbar_A3300	hypothetical protein	Methanosarcina	Firmicutes	0	0	0
Mbar_A3308	hypothetical protein	Methanosarcina	Proteobacteria	0	0	0
Mbar_A3317	hypothetical protein	Methanosarcina	unclassified bacteria	0	0	0
Mbar_A3322	NADH-dependent flavine oxidoreductase	Methanosarcina	Firmicutes	0	COG1902	C
Mbar_A3330	transcription repressor	Methanosarcinaceae	unclassified bacteria	0	COG1846	K
Mbar_A3342	adenine deaminase	Methanosarcina	Bacteroidetes/Chlorobi group; Bacteroidetes	0	COG1001	F		EC:3.5.4.2
Mbar_A3345	5-oxoprolinase (ATP-hydrolyzing)	Methanosarcinaceae	unclassified bacteria	0	COG0145<<>>COG0146	Q,E		EC:3.5.2.9
Mbar_A3389	hypothetical protein	Methanosarcinaceae	unclassified bacteria	0	COG0535	R
Mbar_A3397	hypothetical protein	Methanosarcina	Firmicutes	0	0	0
Mbar_A3405	F420H2 dehydrogenase subunit	Methanosarcinaceae	Bacteroidetes/Chlorobi	0	COG0839	C		EC:1.6.5.3
Mbar_A3426	hypothetical protein	Methanosarcina	Firmicutes	0	COG1011	R
Mbar_A3427	ArsR family transcriptional regulator	Methanosarcina	Firmicutes	0	COG0607<<>>COG0640	P,K
Mbar_A3444	putative ABC transporter permease protein	Methanosarcinaceae	Proteobacteria	0	COG4591	M	1
Mbar_A3445	hypothetical protein	Methanosarcinaceae	Proteobacteria	0	COG4591	M	1
Mbar_A3468	multimeric flavodoxin WrbA family protein	Methanosarcina	Firmicutes	0	COG0655	R
Mbar_A3469	galactoside-O-acetyltransferase	Methanosarcina	Firmicutes	0	COG0110	R		EC:2.3.1.79
Mbar_A3478	hypothetical protein	Methanosarcina	Firmicutes	0	COG2227	H
Mbar_A3488	hypothetical protein	Methanosarcina	Firmicutes	0	0	0
Mbar_A3493	MarR family transcriptional regulator	Methanosarcinaceae	Firmicutes	0	COG1846	K
Mbar_A3510	hypothetical protein	Methanosarcina	Firmicutes	0	COG0596	R
Mbar_A3561	glutathione reductase (NADPH)	Methanosarcinaceae	unclassified bacteria	0	COG1249	C
Mbar_A3566	dipeptide/oligopeptide-binding protein	Methanosarcina	Firmicutes; Clostridia; Clostridiales	0	COG0747	E
Mbar_A3568	oligopeptide ABC transporter, permease	Methanosarcina	Firmicutes; Clostridia; Clostridiales	0	COG0601	P,E	1
Mbar_A3569	dipeptide ABC transporter, permease	Methanosarcina	Firmicutes; Clostridia; Clostridiales	0	COG1173	P,E	1
Mbar_A3572	ABC transporter, ATP-binding protein	Methanosarcina	Firmicutes; Clostridia; Clostridiales	0	COG1123	R	1
Mbar_A3579	methyltransferase	Methanosarcina	Synergistetes	0	COG2230	M
Mbar_A3587	hypothetical protein	Methanosarcina	Firmicutes	0	COG1988	R
Mbar_A3642	hypothetical protein	Methanosarcinaceae	Firmicutes	0	COG2110	R
Mbar_A3729	hypothetical protein	Methanosarcina	Firmicutes	0	COG1357	S
MM_0027	hypothetical protein	Methanosarcina	unclassified bacteria	0	0	0
MM_0033	hypothetical protein	Methanosarcina	unclassified bacteria	0	0	0
MM_0048	aldehyde dehydrogenase	Methanosarcina	unclassified bacteria	d	COG1012	C		EC:1.2.1.3
MM_0069	Sodium-dependent transporter	Methanosarcina	Proteobacteria; Gammaproteobacteria	0	COG0385	R	1
MM_0091	ABC transporter permease protein	Methanosarcinaceae	Proteobacteria	0	COG4591	M	1
MM_0106	FxsA	Methanosarcina	Firmicutes	0	COG3030	R
MM_0107	hypothetical protein	Methanosarcina	Firmicutes; Clostridia	d	COG1346	M
MM_0108	hypothetical protein	Methanosarcina	Firmicutes; Clostridia	0	COG1380	R
MM_0156	type IIS restriction enzyme	Methanosarcina	unclassified bacteria	d	COG1002	V		EC:3.1.21.4
MM_0177	hypothetical protein	Methanosarcinaceae	Firmicutes	0	COG2110	R
MM_0249	BRAMP	Methanosarcinaceae	unclassified bacteria	0	COG0655	R
MM_0309	metallo cofactor biosynthesis protein	Methanosarcinaceae	unclassified bacteria	d	COG0535	R
MM_0346	MarR family transcriptional regulator	Methanosarcinaceae	Firmicutes	0	COG1846	K
MM_0429	type I restriction-modification system methylation subunit	Methanosarcinaceae	Proteobacteria; Gammaproteobacteria	d	COG0286	V		EC:2.1.1.72
MM_0430	type I restriction-modification system specificity subunit	Methanosarcinaceae	Proteobacteria; Gammaproteobacteria	d	COG0732	V		EC:3.1.21.3
MM_0431	type I restriction-modification system restriction subnit	Methanosarcinaceae	Proteobacteria; Gammaproteobacteria	d	COG0610	V		EC:3.1.21.3
MM_0432	transcriptional regulator	Methanosarcina	Bacteroidetes/Chlorobi group; Bacteroidetes	0	COG1309	K
MM_0438	methylenetetrahydrofolate reductase	Methanosarcinaceae	unclassified bacteria	d	COG0685	E
MM_0439	zinc-finger protein	Methanosarcinaceae	unclassified bacteria	d	0	0
MM_0443	phosphoribosylglycinamide formyltransferase	Methanosarcinaceae	Aquificales	d	COG0299	F		EC:2.1.2.2
MM_0450	hypothetical protein	Methanosarcina	Firmicutes	0	COG2320	S
MM_0466	hypothetical protein	Methanosarcina	Proteobacteria	0	COG1238	S
MM_0481	acetyltransferase	Methanosarcina	Proteobacteria	0	0	0		EC:2.3.1.-
MM_0495	acetate kinase	Methanosarcina	Firmicutes	d	COG0282	C		EC:2.7.2.1
MM_0496	phosphate acetyltransferase	Methanosarcina	Firmicutes	d	COG0280	C		EC:2.3.1.8
MM_0529	hydrolase	Methanosarcina	Chloroflexi	d	COG0596	R		E.C.4.1.2.39
MM_0534	hypothetical protein	Methanosarcina	Proteobacteria	d	COG1835	I
MM_0549	hypothetical protein	Methanosarcina	unclassified bacteria	0	COG3654	R
MM_0567	acetyltransferase	Methanosarcina	unclassified	0	COG1670	J
MM_0572	alkaline phosphatase	Methanosarcina	Thermotogae; Thermotogae (class);	0	COG1785	P		EC:3.1.3.1
MM_0610	acetyltransferase	Methanosarcina	unclassified bacteria	d	COG0110	R
MM_0654	mannosyltransferase	Methanosarcina	unclassified bacteria	0	COG0438	M		E.C.2.4.1.183
MM_0658	GDP-fucose synthetase	Methanosarcina	Proteobacteria	d	COG0451	M,G
MM_0659	GDP-mannose 4,6 dehydratase	Methanosarcinaceae	unclassified bacteria	d	COG1089	M		EC:4.2.1.47
MM_0732	nitrogen regulatory protein P-II	Methanosarcina	Planctomycetes; Planctomycetacia;	d	COG0347	E
MM_0733	ammonium transporter	Methanosarcina	Deferribacteres; Deferribacteres (class);	d	COG0004	P
MM_0733	ammonium transporter	Methanosarcina	Deferribacteres	d	COG0004	P
MM_0768	glycosyltransferase	Methanosarcina	Firmicutes	d	0	0
MM_0790	hypothetical protein	Methanosarcinaceae	unclassified bacteria	d	COG2332	O
MM_0845	hypothetical protein	Methanosarcina	Firmicutes	0	COG0599	S
MM_0852	deoxyribodipyrimidine photolyase	Methanosarcina	Proteobacteria	0	COG0415	L		EC:4.1.99.3
MM_0897	glutathione reductase	Methanosarcinaceae	unclassified bacteria	0	COG1249	C
MM_0898	IMP cyclohydrolase	Methanosarcinaceae	Firmicutes	d	COG0138	F		EC:2.1.2.3
MM_0934	lysine 2,3-aminomutase	Methanosarcina	Firmicutes	d	COG1509	E		EC:5.4.3.2
MM_0935	Beta-lysine acetyltransferase	Methanosarcina	Firmicutes	d	0	0
MM_1016	putative ribosomal-protein-alanine acetyltransferase	Methanosarcina	Firmicutes	0	COG1444	R		EC:2.3.1.128
MM_1020	methylated-DNA--protein-cysteine methyltransferase	Methanosarcinaceae	Proteobacteria	d	COG0350	L		EC:2.1.1.63
MM_1035	acetyltransferase	Methanosarcinaceae	unclassified bacteria	d	COG1246	E		EC:2.3.1.1
MM_1037	cobalt transporter ATP-binding subunit	Methanosarcinaceae	Firmicutes	d	COG1122	P	1
MM_1038	cobalt transporter, ATP-binding protein	Methanosarcinaceae	unclassified bacteria	0	COG1122	P	1
MM_1039	cobalt transport protein	Methanosarcinaceae	unclassified bacteria	d	COG0619	P	1
MM_1072	hypothetical protein	Methanosarcinaceae	Firmicutes	d	COG0523	R
MM_1075	putative regulatory protein	Methanosarcina	Firmicutes	d	COG1584	S
MM_1076	cation efflux system protein	Methanosarcina	Synergistetes; Synergistia;	d	COG0053	P	1
MM_1166	dTDP-4-dehydrorhamnose 3,5-epimerase	Methanosarcinaceae	Bacteroidetes/Chlorobi group; Bacteroidetes	0	COG1898	M		EC:5.1.3.13
MM_1229	Nitrilase	Methanosarcinaceae	unclassified bacteria	d	COG0388	R		EC:3.5.5.1
MM_1306	HTH DNA-binding protein	Methanosarcinaceae	unclassified bacteria	d	COG2013	S
MM_1343	NifR3-like protein	Methanosarcinaceae	unclassified bacteria	d	COG0042	J
MM_1435	monomethylamine permease	Methanosarcinaceae	Proteobacteria	d	COG0833	E
MM_1443	hypothetical protein	Methanosarcinaceae	Firmicutes	d	COG0458	F,E
MM_1444	biotin synthetase	Methanosarcinaceae	Firmicutes	0	COG0502	H
MM_1461	cation-transporting ATPase	Methanosarcina	Proteobacteria	0	COG0474	P
MM_1469	hypothetical protein	Methanosarcina	Actinobacteria	0	COG3315	Q
MM_1481	Iron-dependent repressor	Methanosarcina	Firmicutes	0	0	0
MM_1519	amino-acid acetyltransferase	Methanosarcinaceae	unclassified	0	COG1246	E		EC:2.3.1.1
MM_1550	putative molybdenum transport protein ModA	Methanosarcinaceae	Proteobacteria	0	COG2005<<>>COG3585	R,H
MM_1584	NADPH-flavin oxidoreductase	Methanosarcina	Proteobacteria; delta/epsilon subdivisions; Deltaproteobacteria; Desulfovibrionales; Desulfovibrionaceae	0	COG0778	C
MM_1595	hypothetical protein	Methanosarcinaceae	Proteobacteria	d	0	0
MM_1621	divalent cation transport protein	Methanosarcinaceae	Firmicutes	d	COG0523	R
MM_1669	type I restriction-modification system specificity subunit	Methanosarcina	unclassified bacteria	0	COG0286	V		EC:2.1.1.72
MM_1778	cobalt-zinc-cadmium resistance protein	Methanosarcina	unclassified bacteria	0	COG0053	P	1
MM_1779	hypothetical protein	Methanosarcinaceae	Proteobacteria	d	COG0412	Q
MM_1780	hypothetical protein	Methanosarcinaceae	Cyanobacteria	d	COG1926	R		E.C.2.4.2.10
MM_1885	diaminopimelate decarboxylase	Methanosarcinaceae	Firmicutes	0	COG0019	E		EC:4.1.1.20
MM_1910	Maf protein	Methanosarcinaceae	Firmicutes	d	COG0424	D
MM_1911	cysteinyl-tRNA synthetase	Methanosarcinaceae	Firmicutes	d	COG0215	J		EC:6.1.1.16
MM_1940	glutamine transporter, permease protein	Methanosarcina	Firmicutes	0	COG0765	E	1
MM_1941	glutamine transporter, ATP-binding protein	Methanosarcina	Firmicutes	0	COG1126	E	1	E.C.3.6.3.27
MM_1944	transporter	Methanosarcina	unclassified bacteria	d	COG1533	L
MM_1945	hypothetical protein	Methanosarcina	Proteobacteria; delta/epsilon subdivisions; Deltaproteobacteria	0	COG0599	S
MM_1956	hypothetical protein	Methanosarcinaceae	Firmicutes	0	COG2210	S
MM_2010	phosphate transporter PhoU	Methanosarcinaceae	Firmicutes	d	COG0704	P
MM_2181	fructose 1,6-bisphosphatase II	Methanosarcinaceae	Deinococcus-Thermus; Deinococci	d	COG1494	G
MM_2224	TrpR binding protein WrbA	Methanosarcinaceae	unclassified bacteria	d	COG0655	R
MM_2227	acetyltransferase	Methanosarcinaceae	Firmicutes	0	0	0		EC:2.3.1.-
MM_2236	hypothetical protein	Methanosarcinaceae	unclassified bacteria	0	COG0599	S
MM_2287	hypothetical protein	Methanosarcina	Firmicutes	d	COG3619	S
MM_2332	SAM-dependent methyltransferase	Methanosarcina	Proteobacteria	d	COG2226	H
MM_2340	acetolactate synthase	Methanosarcina	Planctomycetes; Planctomycetacia	0	COG0028	H,E		EC:2.2.1.6
MM_2376	hypothetical protein	Methanosarcina	Planctomycetes; Planctomycetacia	d	0	0
MM_2424	hypothetical protein	Methanosarcina	Firmicutes	d	COG1988	R
MM_2456	peptide ABC transporter ATP-binding protein	Methanosarcina	Firmicutes; Clostridia; Clostridiales	d	COG1123	R	1
MM_2457	peptide ABC transporter permease	Methanosarcina	Firmicutes; Clostridia; Clostridiales	d	COG1173	P,E	1
MM_2458	peptide ABC transporter permease	Methanosarcina	Firmicutes; Clostridia; Clostridiales	d	COG0601	P,E	1
MM_2460	dipeptide/oligopeptide-binding protein	Methanosarcina	Firmicutes; Clostridia; Clostridiales	d	COG0747	E
MM_2468	metallo cofactor biosynthesis protein	Methanosarcinaceae	unclassified bacteria	0	COG0535	R
MM_2484	F420H2 dehydrogenase subunit	Methanosarcinaceae	Bacteroidetes/Chlorobi	0	COG0839	C		EC:1.6.5.3
MM_2551	acetyltransferase	Methanosarcina	Firmicutes	0	COG4845	V		E.C.2.3.1.28
MM_2552	hypothetical protein	Methanosarcina	Firmicutes	d	COG1357	S
MM_2582	hypothetical protein	Methanosarcina	Firmicutes	d	COG1443	I
MM_2632	NAD-dependent malic enzyme	Methanosarcinaceae	Firmicutes	d	COG0281	C		EC:1.1.1.38
MM_2662	Na(+)-linked D-alanine glycine permease	Methanosarcinaceae	Proteobacteria	0	COG1115	E	1
MM_2722	hypothetical protein	Methanosarcina	Chlamydiae/Verrucomicrobia group; Verrucomicrobia; unclassified Verrucomicrobia;	d	COG0590	J,F		EC:3.5.4.3
MM_2733	hypothetical protein	Methanosarcina	unclassified bacteria	0	COG0610	V		EC:3.1.21.3
MM_2737	hypothetical protein	Methanosarcina	Chlamydiae/Verrucomicrobia group; Verrucomicrobia;	0	0	0
MM_2739	type I restriction-modification system specificity subunit	Methanosarcina	unclassified bacteria	0	COG0732	V		EC:3.1.21.3
MM_2740	type I restriction-modification system specificity subunit	Methanosarcina	Planctomycetes; Planctomycetacia;	d	COG0286	V		EC:2.1.1.72
MM_2749	aminoacyl-histidine dipeptidase	Methanosarcina	Proteobacteria	0	COG2195	E		EC:3.4.13.3
MM_2751	hypothetical protein	Methanosarcina	Cyanobacteria	0	COG4803	S
MM_2769	Iron-containing alcohol dehydrogenase	Methanosarcina	Firmicutes	d	COG1454	C		EC:1.1.1.1
MM_2778	cobalt-zinc-cadmium resistance protein	Methanosarcina	Synergistetes	0	COG0053	P	1
MM_2791	DNA repair protein RadC	Methanosarcinaceae	Firmicutes	0	COG2003	L
MM_2808	hypothetical protein	Methanosarcina	Proteobacteria	d	COG1262	S
MM_2841	acetolactate synthase	Methanosarcinaceae	Proteobacteria	d	COG0028	H,E		EC:2.2.1.6
MM_2844	hypothetical protein	Methanosarcina	Firmicutes	0	0	0
MM_2848	hypothetical protein	Methanosarcina	Firmicutes	d	0	0
MM_2850	ABC transporter, permease protein	Methanosarcinaceae	Proteobacteria	d	COG4591	M	1
MM_2853	hypothetical protein	Methanosarcinaceae	unclassified bacteria	d	COG1846	K
MM_2869	hypothetical protein	Methanosarcinaceae	Proteobacteria	d	COG2020	O
MM_2910	adenine deaminase	Methanosarcina	Bacteroidetes/Chlorobi group; Bacteroidetes	d	COG1001	F		EC:3.5.4.2
MM_2911	phosphoserine aminotransferase	Methanosarcina	Proteobacteria	0	COG1932	H,E		EC:2.6.1.52
MM_2912	5-oxoprolinase	Methanosarcinaceae	unclassified bacteria	0	COG0145<<>>COG0146	Q,E		EC:3.5.2.9
MM_2921	hypothetical protein	Methanosarcina	Cyanobacteria	0	0	0
MM_2924	ribonuclease BN	Methanosarcinaceae	Bacteroidetes/Chlorobi group; Bacteroidetes; Flavobacteria	0	COG1295	S
MM_2930	hypothetical protein	Methanosarcina	Firmicutes	d	COG4198	S
MM_2943	lipopolysaccharide N-acetylglucosaminyltransferase	Methanosarcina	unclassified bacteria	0	COG0438<<>>COG0662	G,M
MM_2944	hypothetical protein	Methanosarcina	unclassified bacteria	0	COG2152	G
MM_2945	mannosyltransferase	Methanosarcina	Bacteroidetes/Chlorobi group; Bacteroidetes	0	COG0438	M
MM_2988	hypothetical protein	Methanosarcinaceae	Proteobacteria	d	COG0714	R
MM_2993	phosphoglycerate mutase	Methanosarcina	Chlamydiae/Verrucomicrobia group; Verrucomicrobia; unclassified Verrucomicrobia;	d	COG0588	G		EC:5.4.2.1
MM_3005	acetyltransferase	Methanosarcina	Firmicutes	d	COG2153	R		E.C.2.3.1.1
MM_3007	putative transcriptional regulator	Methanosarcinaceae	Proteobacteria; Alphaproteobacteria; Rickettsiales	d	COG3437	K,T
MM_3028	deoxycytidylate deaminase	Methanosarcina	Proteobacteria	d	COG0590	J,F		EC:3.5.4.1
MM_3070	hypothetical protein	Methanosarcina	Cyanobacteria	0	COG2326	S
MM_3109	glycogen phosphorylase	Methanosarcinaceae	unclassified bacteria	d	COG0058	G		EC:2.4.1.1
MM_3121	hypothetical protein	Methanosarcina	Proteobacteria; delta/epsilon subdivisions; Deltaproteobacteria	0	COG2814	G	1
MM_3131	fructokinase	Methanosarcina	Bacteroidetes/Chlorobi group; Bacteroidetes	0	COG0524	G		EC:2.7.1.4
MM_3185	ornithine decarboxylase	Methanosarcina	Synergistetes; Synergistia	d	COG0019	E		EC:4.1.1.17
MM_3189	potassium channel protein	Methanosarcinaceae	Proteobacteria	0	0	0
MM_3198	hypothetical protein	Methanosarcina	Chlamydiae/Verrucomicrobia group; Verrucomicrobia; unclassified Verrucomicrobia;	d	COG1506	E
MM_3202	hypothetical protein	Methanosarcina	Proteobacteria	d	COG0392<<>>COG2898	S
MM_3222	hypothetical protein	Methanosarcinaceae	Cyanobacteria	d	0	0
MM_3244	hypothetical protein	Methanosarcina	Cyanobacteria	0	0	0
MM_3262	branched chain amino acid ABC transporter	Methanosarcina	Proteobacteria	d	COG1296	E
MM_3263	branched chain amino acid ABC transporter	Methanosarcina	Proteobacteria	0	COG1687	E
MM_3276	hypothetical protein	Methanosarcina	Proteobacteria	d	0	0
MM_3285	hypothetical protein	Methanosarcina	Firmicutes	0	COG1408	R		E.C.3.1.3.16
MM_3306	hypothetical protein	Methanosarcina	Firmicutes	d	0	0
MM_3317	hypothetical protein	Methanosarcina	Proteobacteria	0	COG4119	L,R		E.C.3.6.1.45
MM_3329	phosphoglycolate phosphatase	Methanosarcina	Firmicutes	d	COG0546	R		EC:3.1.3.18
MM_3347	hypothetical protein	Methanosarcina	Firmicutes	0	0	0
	Expression:
	0 - no expression were shown
	1 - some expression were shown
	d- differential expression were shown
