# Supplementary material for: Horizontal gene transfer and genome evolution in Methanosarcina
Source: BMC Evol Biol. 2015 Jun 5;15:102. doi: 10.1186/s12862-015-0393-2 (PMC4455057; doi:10.1186/s12862-015-0393-2)
Supplement: Additional file 2: — ZIP archive with PL/SQL scripts used to assemble groups of orthologous proteins. [file 12862_2015_393_MOESM2_ESM.zip]

Archive with 2 entries (2 files):
- CreateTables.sql
- StoredPLSQL.sql
