# Supplementary material for: Horizontal gene transfer and genome evolution in Methanosarcina
Source: BMC Evol Biol. 2015 Jun 5;15:102. doi: 10.1186/s12862-015-0393-2 (PMC4455057; doi:10.1186/s12862-015-0393-2)
Supplement: Additional file 2: — ZIP archive with PL/SQL scripts used to assemble groups of orthologous proteins. [file 12862_2015_393_MOESM2_ESM.zip › CreateTables.sql]

prompt PL/SQL Developer import file
prompt Created on Wednesday, September 18, 2013 by marat kazanov
set feedback off
set define off

prompt Creating PR2_PROJECT...
create table PR2_PROJECT
(
  ID                 INTEGER not null,
  NAME               VARCHAR2(4000),
  NOTE               VARCHAR2(4000),
  IDENTITY_THRESHOLD NUMBER
)
;
alter table PR2_PROJECT
  add constraint PK_PR2_PROJECT primary key (ID);

prompt Creating PR2_GROUP...
create table PR2_GROUP
(
  ID          INTEGER not null,
  NAME        VARCHAR2(4000),
  MAXIDENTITY NUMBER,
  MEMBERS_CNT INTEGER,
  PROJECT_ID  INTEGER
)
;
alter table PR2_GROUP
  add constraint PK_PR2_GROUP primary key (ID);
alter table PR2_GROUP
  add constraint FK_PR2GROUP_PR2PROJECT foreign key (PROJECT_ID)
  references PR2_PROJECT (ID);
create index I_PR2_GROUP_PROJECT_ID on PR2_GROUP (PROJECT_ID);

prompt Creating PR2_GROUP_ITEM...
create table PR2_GROUP_ITEM
(
  ID           INTEGER not null,
  GROUP_ID     INTEGER not null,
  PROT_ID      INTEGER,
  ISBBH        VARCHAR2(1),
  PROJECT_ID   INTEGER,
  OLD_GROUP_ID VARCHAR2(4000),
  DATAFILE_ID  INTEGER
)
;
alter table PR2_GROUP_ITEM
  add constraint PK_PR2_GROUP_ITEM primary key (ID);
alter table PR2_GROUP_ITEM
  add constraint FK_PR2GROUPITEM_PR2PROJECT foreign key (PROJECT_ID)
  references PR2_PROJECT (ID);
alter table PR2_GROUP_ITEM
  add constraint FK_PR2_GROUPITEM_FEATURE foreign key (PROT_ID)
  references BIOMAC.FEATURE (ID);
alter table PR2_GROUP_ITEM
  add constraint FK_PR2_GROUPITEM_GROUP foreign key (GROUP_ID)
  references PR2_GROUP (ID);
create index I_PR2_GROUP_ITEM_GROUP_ID on PR2_GROUP_ITEM (GROUP_ID);
create index I_PR2_GROUP_ITEM_PROJECT_ID on PR2_GROUP_ITEM (PROJECT_ID);
create index I_PR2_GROUP_ITEM_PROT_ID on PR2_GROUP_ITEM (PROT_ID);
create index I_TMP_PK_ID on PR2_GROUP_ITEM (ID);


prompt Creating PR2_SINGLE...
create table PR2_SINGLE
(
  ID         INTEGER not null,
  PROT_ID    INTEGER,
  PROJECT_ID INTEGER
)
;
alter table PR2_SINGLE
  add constraint PK_PR2_SINGLE primary key (ID);
alter table PR2_SINGLE
  add constraint FK_PR2SINGLE_FEATURE foreign key (PROT_ID)
  references BIOMAC.FEATURE (ID);
alter table PR2_SINGLE
  add constraint FK_PR2SINGLE_PR2PROJECT foreign key (PROJECT_ID)
  references PR2_PROJECT (ID);
create index PR2_SINGLE_PROJECT_ID on PR2_SINGLE (PROJECT_ID);
create index PR2_SINGLE_PROT_ID on PR2_SINGLE (PROT_ID);

prompt Creating PR2_WHOLE_BACTERIA...
create table PR2_WHOLE_BACTERIA
(
  BACTERIA_NAME VARCHAR2(100),
  PROJECT_ID    INTEGER default 15,
  SPROJ_ID      INTEGER
)
;

prompt Creating TMP_DEBUG...
create table TMP_DEBUG
(
  INFO      VARCHAR2(4000),
  SPROJ1_ID INTEGER,
  SPROJ2_ID INTEGER
)
;

set feedback on
set define on
prompt Done.
