# Supplementary material for: Horizontal gene transfer and genome evolution in Methanosarcina
Source: BMC Evol Biol. 2015 Jun 5;15:102. doi: 10.1186/s12862-015-0393-2 (PMC4455057; doi:10.1186/s12862-015-0393-2)
Supplement: Additional file 2: — ZIP archive with PL/SQL scripts used to assemble groups of orthologous proteins. [file 12862_2015_393_MOESM2_ESM.zip › StoredPLSQL.sql]

create or replace package p_pr2_group is

 type BlastRecType is record(ProtId integer, ProtName varchar2(4000),
                      identity number,score number,alignment_length number);
 type BlastTabType is table of BlastRecType;
 type GroupRefCursorType is ref cursor return pr2_group%rowtype;
 type ProteinSimilarityRecType is record(identity number,score number,alignment_length number);

 procedure DoGroup2(threshold number, Sproj1Id integer, Sproj2Id integer, ProjectId integer);
 procedure DoSingle(ProjectId integer);
 procedure JoinGroups(ProjectId integer);
 procedure DeleteAll(ProjectId integer);
 procedure MainGroup(ProjectId integer);

 function BlastResult(ProtId integer, BactName varchar2) return BlastTabType pipelined;
 function ProteinSimilarity(ProtId1 integer, ProtId2 integer) return ProteinSimilarityRecType;

 function GetSeq2SeqBlastSavedResultT(ProteinId integer, OrganismSprojId integer) return BlastSavedResultTTableType;
 procedure AfterJoin(ProjectId integer);

end p_pr2_group;
/
create or replace package body p_pr2_group is

VALTRUE varchar2(1) := '1';
VALFALSE varchar2(1) := '0';

type ProtRecType is record(id integer, pct_identity number, product varchar2(4000), translation_len number);
type ProtTabType is table of ProtRecType;

procedure WriteDebugInfo(dinfo varchar2) is
 pragma autonomous_transaction;
begin
 insert into tmp_debug(info)
 values(dinfo);
 commit;
end;

function CheckGroupConsistence(CandidatIndex integer, CandidatTab ProtTabType,
                              SecondTabIndex integer,SecondTab ProtTabType,
                              MaxSimilarity out number) return boolean is
 MaxBetween number;
 MinWithin number;
 Prot1Id integer;
 Prot2Id integer;
begin
 MaxBetween := 0;
 for i in 1..CandidatIndex loop
  for j in 1..SecondTabIndex loop
    Prot1Id := least(CandidatTab(i).id,SecondTab(j).id);
    Prot2Id := greatest(CandidatTab(i).id,SecondTab(j).id);
    select greatest(max(t.pct_identity),MaxBetween)
    into MaxBetween
    from (select b.pct_identity
          from blast_seq2seq b
          where b.prot1_id = Prot1Id and b.prot2_id = Prot2Id) t;
  end loop;
 end loop;
 MaxSimilarity := MaxBetween;

 MinWithin := 99999;
 for i in 1..(CandidatIndex-1) loop
  Prot1Id := least(CandidatTab(CandidatIndex).id,CandidatTab(i).id);
  Prot2Id := greatest(CandidatTab(CandidatIndex).id,CandidatTab(i).id);
  select least(max(t.pct_identity),MinWithin)
  into MinWithin
  from (select b.pct_identity
          from blast_seq2seq b
          where b.prot1_id = Prot1Id and b.prot2_id = Prot2Id) t;
 end loop;

 if(MinWithin > MaxBetween) then
  return(TRUE);
 else
  return(FALSE);
 end if;
end CheckGroupConsistence;

function CreateGroup(ProtRec ProtRecType, ProjectId integer) return integer is
 ret integer;
begin
 insert into pr2_group(name, project_id)
 values(ProtRec.product, ProjectId)
 returning id
 into ret;
 return(ret);
end CreateGroup;

procedure AddToGroup(GroupId integer, ProtId Integer, ProjectId integer, IsThisBBH varchar2 default '0') is
begin
 insert into pr2_group_item(group_id,prot_id,isbbh,project_id)
 values(GroupId, ProtId, IsThisBBH, ProjectId);
end AddToGroup;

procedure AddToSingles(ProtId integer,ProjectId integer) is
begin
 insert into pr2_single(prot_id,project_id)
 values(ProtId,ProjectId);
end AddToSingles;

procedure DoGroup2(threshold number, Sproj1Id integer, Sproj2Id integer, ProjectId integer) is
 RATIO_LEASTPROT number := 2/3;
 THRESHOLD_IDENTITY number := threshold;
 T_EXPECT constant number := 0.00001;
 type SwitchTabType is table of binary_integer index by binary_integer;
 SwitchTab SwitchTabType;
 SecondOrgSprojId seq_project.name%type;
 x integer;
 b1_tab ProtTabType;
 b2_tab ProtTabType;
 GroupId integer;
 BBH_distance number;
 i integer;
 Group1Cnt integer;
 Group2Cnt integer;
 blasttab BlastSavedResultTTableType;
 t1 number;
 t2 number;
 t3 number;
 t4 number;
 t5 number;
 t6 number;
 t7 number;
 t8 number;
 t9 number;
 t10 number;
 t11 number;
 t12 number;
 t13 number;
 t14 number;
 s1_2 number;
 s3_4 number;
 s5_6 number;
 s7_8 number;
 s9_10 number;
 s11_12 number;
 s13_14 number;
begin
 SwitchTab(Sproj1Id) := Sproj2Id;
 SwitchTab(Sproj2Id) := Sproj1Id;

 s1_2 := 0;
 s3_4 := 0;
 s5_6 := 0;
 s7_8 := 0;
 s9_10 := 0;
 s11_12 := 0;
 s13_14 := 0;

 t1 := dbms_utility.get_time;
 for c in (select f.id,f.translation,f.sproj_id sprojidswitch
           from feature f
           where f.key = 'CDS' and
                 (f.sproj_id = Sproj1Id or
                  f.sproj_id = Sproj2Id)
                 order by f.id) loop

  SecondOrgSprojId := SwitchTab(c.sprojidswitch);
  begin
   select 1
   into x
   from pr2_group_item i
   where i.prot_id = c.id and i.isbbh = VALTRUE and project_id = ProjectId and
         exists(select 1 from pr2_group_item i2
                where i2.prot_id != i.prot_id and i2.group_id = i.group_id and
                      SecondOrgSprojId = (select f.sproj_id from feature f
                                       where f.id = i2.prot_id));
   raise TOO_MANY_ROWS;
  exception
   when NO_DATA_FOUND then
    null;
   when TOO_MANY_ROWS then
    goto continue;
  end;

  t3 := dbms_utility.get_time;
  blasttab := GetSeq2SeqBlastSavedResultT(c.id,SecondOrgSprojId);
  t4 := dbms_utility.get_time;
  s3_4 := s3_4 + (t4-t3);
  select t.t_seq_id, t.pct_identity,ff.product,length(ff.translation)
  bulk collect into b2_tab
  from (select distinct t_seq_id,
               first_value(pct_identity) over (partition by t_seq_id order by pct_identity desc) pct_identity,
               first_value(alignment_length) over (partition by t_seq_id order by pct_identity desc) alignment_length,
               first_value(expect) over (partition by t_seq_id order by pct_identity desc) expect
  from (select decode(c.id,b.seq1_id,b.seq2_id,b.seq1_id) t_seq_id,b.pct_identity,b.alignment_length,b.expect
               from table(blasttab) b
             )
             ) t, feature ff
  where ff.id = t.t_seq_id and pct_identity > THRESHOLD_IDENTITY and
        alignment_length > RATIO_LEASTPROT*least(length(ff.translation),length(c.translation))
        and expect <= T_EXPECT
  order by pct_identity desc;

  if(b2_tab.count = 0) then
   goto continue;
  end if;

  blasttab.delete;
  t5 := dbms_utility.get_time;
  blasttab := GetSeq2SeqBlastSavedResultT(b2_tab(1).id,c.sprojidswitch);
  t6 := dbms_utility.get_time;
  s5_6 := s5_6 + (t6-t5);
  select t.t_seq_id, t.pct_identity,ff.product,length(ff.translation)
  bulk collect into b1_tab
  from (select distinct t_seq_id,
               first_value(pct_identity) over (partition by t_seq_id order by pct_identity desc) pct_identity,
               first_value(alignment_length) over (partition by t_seq_id order by pct_identity desc) alignment_length,
               first_value(expect) over (partition by t_seq_id order by pct_identity desc) expect
  from (select decode(b2_tab(1).id,b.seq1_id,b.seq2_id,b.seq1_id) t_seq_id,b.pct_identity,b.alignment_length,b.expect
             from table(blasttab) b
             )
             ) t, feature ff
  where ff.id = t.t_seq_id and pct_identity > THRESHOLD_IDENTITY and
        alignment_length > RATIO_LEASTPROT*least(length(ff.translation),b2_tab(1).translation_len)
        and expect <= T_EXPECT
  order by pct_identity desc;

  if(c.id != b1_tab(1).id) then
   goto continue;
  end if;

  t7 := dbms_utility.get_time;
  GroupId := CreateGroup(b1_tab(1),ProjectId);
  AddToGroup(GroupId,b1_tab(1).id,ProjectId,VALTRUE);
  AddToGroup(GroupId,b2_tab(1).id,ProjectId,VALTRUE);

  if(b1_tab(1).pct_identity != b2_tab(1).pct_identity) then
   Raise_Application_Error(-20000,'ASSERT: identities of BBH not equal!');
  else
   BBH_distance := b1_tab(1).pct_identity;
  end if;

  blasttab.delete;
  t9 := dbms_utility.get_time;
  blasttab := GetSeq2SeqBlastSavedResultT(c.id,c.sprojidswitch);
  t10 := dbms_utility.get_time;
  s9_10 := s9_10 + (t10-t9);
  select t.t_seq_id, t.pct_identity,ff.product,length(ff.translation)
  bulk collect into b1_tab
  from (select distinct t_seq_id,
               first_value(pct_identity) over (partition by t_seq_id order by pct_identity desc) pct_identity,
               first_value(alignment_length) over (partition by t_seq_id order by pct_identity desc) alignment_length,
               first_value(expect) over (partition by t_seq_id order by pct_identity desc) expect
  from (select decode(c.id,b.seq1_id,b.seq2_id,b.seq1_id) t_seq_id,b.pct_identity,b.alignment_length,b.expect
             from table(blasttab) b
             )
             ) t, feature ff
  where ff.id = t.t_seq_id and pct_identity > THRESHOLD_IDENTITY and
        alignment_length > RATIO_LEASTPROT*least(length(ff.translation),length(c.translation))
        and expect <= T_EXPECT
  order by pct_identity desc;

  blasttab.delete;
  t11 := dbms_utility.get_time;
  blasttab := GetSeq2SeqBlastSavedResultT(b2_tab(1).id,SecondOrgSprojId);
  t12 := dbms_utility.get_time;
  s11_12 := s11_12 + (t12-t11);
  select t.t_seq_id, t.pct_identity,ff.product,length(ff.translation)
  bulk collect into b2_tab
  from (select distinct t_seq_id,
               first_value(pct_identity) over (partition by t_seq_id order by pct_identity desc) pct_identity,
               first_value(alignment_length) over (partition by t_seq_id order by pct_identity desc) alignment_length,
               first_value(expect) over (partition by t_seq_id order by pct_identity desc) expect
  from (select decode(b2_tab(1).id,b.seq1_id,b.seq2_id,b.seq1_id) t_seq_id,b.pct_identity,b.alignment_length,b.expect
             from table(blasttab) b
             )
             ) t, feature ff
  where ff.id = t.t_seq_id and pct_identity > THRESHOLD_IDENTITY and
        alignment_length > RATIO_LEASTPROT*least(length(ff.translation),b2_tab(1).translation_len)
        and expect <= T_EXPECT
  order by pct_identity desc;

  t13 := dbms_utility.get_time;
  Group1Cnt := 1;
  i := b1_tab.first;
  if(i is not null) then 
   i := b1_tab.next(i);
   while(i is not null and b1_tab(i).pct_identity > BBH_distance) loop
    AddToGroup(GroupId,b1_tab(i).id,ProjectId);
    Group1Cnt := Group1Cnt + 1;
    i := b1_tab.next(i);
   end loop;
  end if;

  Group2Cnt := 1;
  i := b2_tab.first;
  if(i is not null) then 
   i := b2_tab.next(i);
   while(i is not null and b2_tab(i).pct_identity > BBH_distance) loop
    AddToGroup(GroupId,b2_tab(i).id,ProjectId);
    Group2Cnt := Group2Cnt + 1;
    i := b2_tab.next(i);
   end loop;
  end if;

  update pr2_group g
  set g.maxidentity = BBH_distance,
      g.members_cnt = (Group1Cnt+Group2Cnt)
  where id = GroupId;
  t14 := dbms_utility.get_time;
  s13_14 := s13_14 + (t14-t13);
  t8 := dbms_utility.get_time;
  s7_8 := s7_8 + (t8-t7);

  <<continue>>
   null;

 end loop;

 t2 := dbms_utility.get_time;
 s1_2 := s1_2 + (t2-t1);

 insert into tmp_debug(info)
  values('time='||dbms_utility.get_time||chr(10)||
                       's1_2='||s1_2||chr(10)||
                       's3_4='||s3_4||chr(10)||
                       's5_6='||s5_6||chr(10)||
                       's7_8='||s7_8||chr(10)||
                       's9_10='||s9_10||chr(10)||
                       's11_12='||s11_12||chr(10)||
                       's13_14='||s13_14);

end DoGroup2;

procedure DoSingle(ProjectId integer) is
 x integer;
begin
 for c in (select f.id
           from feature f
           where f.key = 'CDS' and
                 f.sproj_id in (select sproj_id from pr2_whole_bacteria where project_id = ProjectId)
                 order by f.id) loop
  begin
   select 1
   into x
   from pr2_single si
   where prot_id = c.id and si.project_id = ProjectId;
   raise TOO_MANY_ROWS;
  exception
   when NO_DATA_FOUND then
    null;
   when TOO_MANY_ROWS then
    goto continue;
  end;

  begin
   select 1
   into x
   from pr2_group_item gi
   where prot_id = c.id and gi.project_id = ProjectId;
   raise TOO_MANY_ROWS;
  exception
   when NO_DATA_FOUND then
    p_pr2_group.AddToSingles(c.id,ProjectId);
   when TOO_MANY_ROWS then
    null;
  end;
  <<continue>>
  null;
 end loop;

end DoSingle;

procedure JoinGroups(ProjectId integer) is
 MasterGroupId integer;
 type GroupIdTabType is table of integer;
 GroupIdTab GroupIdTabType;
 GroupIdTab_empty GroupIdTabType;
 Prot1Id integer;
 Prot2Id integer;
 MaxBetween number;
begin

 for c in (select i.prot_id from pr2_group_item i
           where project_id = ProjectId
           group by i.prot_id
           having count(*) > 1) loop
  GroupIdTab := GroupIdTab_empty;
  select min(group_id)
  into MasterGroupId
  from pr2_group_item i
  where i.prot_id = c.prot_id and project_id = ProjectId;
  select group_id
  bulk collect into GroupIdTab
  from pr2_group_item i
  where i.prot_id = c.prot_id and group_id != MasterGroupId and project_id = ProjectId;
  forall i in GroupIdTab.first..GroupIdTab.last 
   update pr2_group_item i
   set group_id = MasterGroupId
   where group_id = GroupIdTab(i) and project_id = ProjectId;

  forall i in GroupIdTab.first..GroupIdTab.last 
   delete from pr2_group g
   where g.id = GroupIdTab(i) and project_id = ProjectId;
  commit;
 end loop;
 commit;
end JoinGroups;

procedure AfterJoin(ProjectId integer) is
 protid integer;
 recid integer;
begin
 execute immediate 'truncate table tmp_prot_id';
 commit;

 for c in (
  select it.prot_id
  from pr2_group_item it
  where  project_id = ProjectId
  group by prot_id
  having count(*) > 1) loop
  insert into tmp_prot_id(prot_id)
  values(c.prot_id);
  commit;
 end loop;

 loop
  begin
   select prot_id
   into protid
   from tmp_prot_id
   where rownum = 1;
  exception
   when NO_DATA_FOUND then
    exit;
  end;
  select id
  into recid
  from pr2_group_item i
  where i.prot_id = protid and i.project_id = ProjectId and
        rownum = 1;
  delete from pr2_group_item i
  where i.prot_id = protid and i.id != recid;
  delete from tmp_prot_id
  where prot_id = protid;
  commit;
 end loop;

 update pr2_group g
 set g.members_cnt = (select count(*) from pr2_group_item where group_id = g.id)
 where project_id = ProjectId;
 commit;

end AfterJoin;

function BlastResult(ProtId integer, BactName varchar2) return BlastTabType pipelined is
begin
 for c in (
 select t.ProtId, ft.product ProtName,pct_identity,score,alignment_length
 from (
 select decode(b.prot1_id,ProtId,b.prot2_id,b.prot1_id) ProtId,b.pct_identity,b.score,b.alignment_length
 from blast_seq2seq b
 where (b.prot1_id = ProtId and
       b.prot2_id in (select f.id from feature f, seq_project s
                      where s.id = f.sproj_id and
                            s.name = BactName))
                            or
       (b.prot2_id = ProtId and
       b.prot1_id in (select f.id from feature f, seq_project s
                      where s.id = f.sproj_id and
                            s.name = BactName))
       ) t, feature ft
       where ft.id = t.ProtId
           ) loop
  pipe row (c);
 end loop;

 return;
end BlastResult;

function ProteinSimilarity(ProtId1 integer, ProtId2 integer) return ProteinSimilarityRecType is
 ret ProteinSimilarityRecType;
 Prot1Id integer;
 Prot2Id integer;
begin
 Prot1Id := least(ProtId1,ProtId2);
 Prot2Id := greatest(ProtId1,ProtId2);
 begin
  select b.pct_identity,b.score,b.alignment_length
  into ret.identity,ret.score,ret.alignment_length
  from blast_seq2seq b
  where b.prot1_id = Prot1Id and b.prot2_id = Prot2Id and
        b.pct_identity = (select max(b2.pct_identity) from blast_seq2seq b2
                      where b2.prot1_id = Prot1Id and b2.prot2_id = Prot2Id);
 exception
  when NO_DATA_FOUND then
   null;
 end;
 return(ret);
end ProteinSimilarity;

procedure DeleteAll(ProjectId integer) is
begin

 delete
 from pr2_single
 where project_id = ProjectId;

 delete
 from pr2_group_item
 where project_id = ProjectId;

 delete
 from pr2_group
 where project_id = ProjectId;

end DeleteAll;

procedure AfterBlastLoad is
begin

 update blast_seq2seq s
 set s.sproj_id1 = (select sproj_id from feature f where f.id = s.prot1_id)
 where s.sproj_id1 is null;
 commit;

 update blast_seq2seq s
 set s.sproj_id2 = (select sproj_id from feature f where f.id = s.prot2_id)
 where s.sproj_id2 is null;
 commit;

 update blast_seq2seq s
 set s.prot1_len = (select length(translation) from feature f where f.id = s.prot1_id)
 where s.prot1_len is null;
 commit;

 update blast_seq2seq s
 set s.prot2_len = (select length(translation) from feature f where f.id = s.prot2_id)
 where s.prot2_len is null;
 commit;

end AfterBlastLoad;


procedure MainGroup(ProjectId integer) is
 x integer;
 threshold number;
begin
 AfterBlastLoad;

 select identity_threshold
 into threshold
 from pr2_project
 where id = ProjectId;
 if(threshold is null) then
  Raise_Application_Error(-20000,'Threshold does not exists');
 end if;
 for c1 in (select sproj_id from pr2_whole_bacteria
            where project_id = ProjectId order by sproj_id) loop
  for c2 in (select sproj_id from pr2_whole_bacteria b
             where project_id = ProjectId and b.sproj_id > c1.sproj_id) loop
   begin
    select 1
    into x
    from tmp_debug d
    where c1.sproj_id = sproj1_id and c2.sproj_id = sproj2_id;
   exception
    when NO_DATA_FOUND then
     x := 0;
   end;
   if(x = 0) then
    DoGroup2(threshold,c1.sproj_id,c2.sproj_id,ProjectId);
    insert into tmp_debug(sproj1_id,sproj2_id)
    values(c1.sproj_id,c2.sproj_id);
    commit;
   end if;
  end loop;
 end loop;
 commit;
 JoinGroups(ProjectId);
 AfterJoin(ProjectId);
 DoSingle(ProjectId);
 commit;
end MainGroup;


 function GetSeq2SeqBlastSavedResultT(ProteinId integer, OrganismSprojId integer) return BlastSavedResultTTableType is
  ret BlastSavedResultTTableType;
  SprojId integer;
  BlastRes BlastSavedResultTableType;
  BlastRes2 BlastSavedResultTableType;
 begin
  SprojId := OrganismSprojId;

 
   select /*+RULE */ BlastSavedResultRecordType(b.prot1_id,
         b.prot2_id,
         b.score,
         b.pct_identity,
         b.alignment_length,
         b.positives,
         b.mismatches,
         b.q_seq_start,
         b.q_seq_end,
         b.t_seq_start,
         b.t_seq_end,
         b.expect,
         'FEATURE',
         'FEATURE',
         b.prot1_len, 
         b.prot2_len, 
         null)
  bulk collect into BlastRes
  from (
  select /*+RULE */ *
  from blast_seq2seq b1
  where b1.prot1_id = ProteinId and b1.sproj_id2 = SprojId
  union all
  select /*+RULE */ *
  from blast_seq2seq b2
  where b2.prot2_id = ProteinId and b2.sproj_id1 = SprojId) b;

  select BlastSavedResultRecordType(
         SEQ1_ID,
         SEQ2_ID,
         SCORE,
         PCT_IDENTITY,
         ALIGNMENT_LENGTH,
         POSITIVES,
         MISMATCHES,
         Q_SEQ_START,
         Q_SEQ_END,
         T_SEQ_START,
         T_SEQ_END,
         EXPECT,
         SEQ1_TABLE_NAME,
         SEQ2_TABLE_NAME,
         Q_LENGTH,
         T_LENGTH,
         NOTE)
  bulk collect into BlastRes2
  from table(BlastRes) cc
  where not exists(select 1 from table(BlastRes) cc2
                   where ((cc.q_seq_start between cc2.q_seq_start and cc2.q_seq_end) or
                   (cc.q_seq_end between cc2.q_seq_start and cc2.q_seq_end)) and
                    cc.seq1_id = cc2.seq1_id and
                    cc.seq2_id = cc2.seq2_id and
                     (cc2.score > cc.score or
                     (cc2.score = cc.score and cc2.alignment_length > cc.alignment_length) or
                     (cc2.score = cc.score and cc2.alignment_length = cc.alignment_length and cc2.q_seq_start < cc.q_seq_start)
                     )
                    );

  select BlastSavedResultTRecordType(b2.seq1_id,
         seq2_id,
         max(score),
         sum(pct_identity*alignment_length)/sum(alignment_length),
         sum(alignment_length),
         sum(positives),
         sum(mismatches),
         min(expect),
         min(seq1_table_name),
         min(seq2_table_name),
         min(t_length),
         min(note))
  bulk collect into ret
  from table (BlastRes2) b2
  group by seq1_id,seq2_id;

  return(ret);
 end GetSeq2SeqBlastSavedResultT;

end p_pr2_group;
/
